# Supplementary material for: Ectomycorrhizal Fungi Modulate Pedunculate Oak’s Heat Stress Responses through the Alternation of Polyamines, Phenolics, and Osmotica Content
Source: Plants (Basel). 2022 Dec 3;11(23):3360. doi: 10.3390/plants11233360 (PMC9736408; doi:10.3390/plants11233360)
Supplement: Supplementary file 1 [file plants-11-03360-s001.zip]

Archive with 1 entries (1 files):
- plants-2027420-supplementary.pdf
